# Supplementary material for: Selective Bacteriocins: A Promising Treatment for Staphylococcus aureus Skin Infections Reveals Insights into Resistant Mutants, Vancomycin Resistance, and Cell Wall Alterations
Source: Antibiotics (Basel). 2023 May 23;12(6):947. doi: 10.3390/antibiotics12060947 (PMC10295673; doi:10.3390/antibiotics12060947)
Supplement: Supplementary file 1 [file antibiotics-12-00947-s001.zip]

Archive with 1 entries (1 files):
- antibiotics-2397877-supplementary.pdf
